# Supplementary material for: A nanoluciferase SARS-CoV-2 for rapid neutralization testing and screening of anti-infective drugs for COVID-19
Source: Nat Commun. 2020 Oct 15;11:5214. doi: 10.1038/s41467-020-19055-7 (PMC7567097; doi:10.1038/s41467-020-19055-7)
Supplement: Supplementary file 4 — Source Data [file 41467_2020_19055_MOESM4_ESM.xlsx]

## Sheet: Figure 1c
Figure 1c
		WT (PFU/ml)			P1 SARS-CoV-2-Nluc (PFU/ml)
	Hour post-infection	Replicate 1	Replicate 2	Replicate 3	Replicate 1	Replicate 2	Replicate 3
	12	135000	140000	190000	310000	190000	430000
	24	2150000	3100000	1000000	1150000	6900000	2100000

## Sheet: Figure 1e
Figure 1e
		P1 SARS-CoV-2-Nluc (PFU/ml)			P5 SARS-CoV-2-Nluc (PFU/ml)
	Hour post-infection	Replicate 1	Replicate 2	Replicate 3	Replicate 1	Replicate 2	Replicate 3
	12	310000	190000	430000	125000	150000	200000
	24	1150000	6900000	2100000	2000000	1300000	1750000

## Sheet: Figure 1f
Figure 1f
	luciferase signal (light units)
	IC WT	P1 Nluc	P5 Nluc
Replicate 1	359	4043036	4059223
Replicate 2	402	3985478	3958639
Replicate 3	438	4380330	4231328
Replicate 4	417	3675936	3763028
Replicate 5	386	3497393	4035871
Replicate 6	301	3250155	3717419

## Sheet: Figure 2a
Figure 2a
	Hour post-infection	Replicate 1	Replicate 2	Replicate 3
	1	455	473	333
	2	1392	1471	1514
	4	9240	9131	9185
	6	53912	51934	52931
	12	608407	669155	786180
	24	2313073	2348052	2401472
	36	1172830	1290595	1322070

## Sheet: Figure 2c
	Figure 2c		anti-DDP4			anti-hACE2
		Antibody concentration (μg/ml)	Replicate 1	Replicate 2	Replicate 3	Replicate 1	Replicate 2	Replicate 3
		0	102.94	99.39	97.67	112.25	94.54	93.2
		2.8	99.95	109.8	100.26	87.81	89.34	96.71
		8.3	111.04	116.19	124.75	63.63	57.88	72.55
		25	91.03	98.94	89.03	15.66	18.86	17.12
Supplementary Figure 2b
Supplementary Figure 2c
Supplementary Figure 2d
Supplementary Figure 2e
Supplementary Figure 2f
Supplementary Figure 2g
Supplementary Figure 2f
Supplementary Figure 2i
Supplementary Figure 2j
Supplementary Figure 2k

## Sheet: Figure 2e
Figure 2e		A549						A549-ACE2
	MOI	Replicate-1	Replicate-2	Replicate-3	Replicate-4			Replicate-1	Replicate-2	Replicate-3	Replicate-4	Replicate-5	Replicate-6
	0.1	19673	15547	16198	15070			2124179	2133106	1613016	2004661	1713203	2125062
	0.05	8892	7631	7100	9098			1017988	1229840	1026502	1002719	906598	976949
	0.025	3888	3816	3015	3893			473666	560237	538954	358135	556364	391363
	0.0125	1224	1123	1272	2510			184130	184130	188124	188124	198805	198805
	0.00625	799	730	691	760			146960	130208	152492	142105	139254	140215
	Mock	71	96	80	86			71	96	66	70	55	75

## Sheet: Figure 3b
Figure 3b
	Nluc-NT50	Percentage of no serum controls
			Serum ID 1		Serum ID 2		Serum ID 3		Serum ID 4		Serum ID 5		Serum ID 6		Serum ID 7		Serum ID 8		Serum ID 9		Serum ID 10
	Serum dilution	log10	Replicate 1	Replicate 2	Replicate 1	Replicate 2	Replicate 1	Replicate 2	Replicate 1	Replicate 2	Replicate 1	Replicate 2	Replicate 1	Replicate 2	Replicate 1	Replicate 2	Replicate 1	Replicate 2	Replicate 1	Replicate 2	Replicate 1	Replicate 2
	20	1.30103	22.9	39.23	20.92	20.03	23	18.99	5.92	8.29	8.57	6.14	6.63	4.27	6.63	4.27	2.46	5.48	3.04	4.06	5.46	4.75
	40	1.60206	34.15	42.28	25.56	26.98	22.49	39.66	20.23	14.23	21.21	11.07	13.18	15.73	13.18	15.73	7.05	11.01	2.45	5.74	5.38	4.6
	80	1.90309	59.03	57.72	37.61	26.83	38.1	40.64	14.42	21.97	18.45	16.97	18.85	10.47	18.85	10.47	14.31	12.82	2.45	4.55	6.16	12.23
	160	2.20412	50.62	66.54	51.81	47.4	45.23	39.53	27.36	40.95	29.6	27.15	16.88	17.02	46.88	17.02	17.94	24.32	8.42	10.58	9.91	10.11
	320	2.50515	76.48	83.98	60.72	54.67	72.8	70.65	49.89	40.84	39.88	33.63	30.77	23.39	20.77	23.39	24.73	22.31	10.87	15.63	22.62	22.87
	640	2.80618	85	73.5	61.64	71.78	85	83.55	57.68	62.92	54.3	44.5	58.47	44.44	58.47	34.44	33.98	51.37	29.08	31.06	32.29	24.68
	1280	3.10721	95	106.1	79.9	77.5	90.48	112.38	67.82	74.21	63.99	56.02	60.14	78.5	60.14	33.16	44.49	66.88	34.87	35.07	51.72	42.42
	2560	3.40824	96.42	96.71	72.94	78.48	88.77	109.62	64.75	76.94	79.68	60.64	98.56	85.32	98.56	85.32	61	68.2	54.95	72.5	96.02	70.94
	5120	3.70927	87.35	125.12	92.32	93.08	98.86	95.88	80.92	104.03	82.53	91.81	97.36	104.39	97.36	104.39	101.04	98.63	79.92	83.98	99.22	101.81
	100000	5	100	100	100	100	100	100	100	100	100	100	100	100	100	100	100	100	100	100	100	100
			Serum ID 11		Serum ID 12		Serum ID 13		Serum ID 14		Serum ID 15		Serum ID 16		Serum ID 17		Serum ID 18		Serum ID 19		Serum ID 20
	Serum dilution	log10	Replicate 1	Replicate 2	Replicate 1	Replicate 2	Replicate 1	Replicate 2	Replicate 1	Replicate 2	Replicate 1	Replicate 2	Replicate 1	Replicate 2	Replicate 1	Replicate 2	Replicate 1	Replicate 2	Replicate 1	Replicate 2	Replicate 1	Replicate 2
	20	1.30103	2.53	1.15	3.51	6.45	1.4	2.59	1.37	5.44	1.87	5.33	2.25	3.87	1.89	2	1.75	1.67	2.75	6.04	2.86	2.92
	40	1.60206	2.98	6.15	4.1	4.24	1.08	0.82	1.72	2.75	1.94	1.59	2.15	2.66	2.39	2.44	1.21	2.1	1.5	4.4	1.43	2
	80	1.90309	9.09	8.9	5.07	4.06	1.19	2.03	4.1	3.78	1.66	1.59	2.01	2.28	1.89	3.66	3.63	2.87	2.96	3.06	1.96	2.39
	160	2.20412	19.63	16.59	12.29	11.7	4.97	8	4.61	4.67	2.36	1.9	1.13	3.68	5.92	2.96	7.85	3.17	2.08	6.26	3.12	3.56
	320	2.50515	25.82	22.78	20.78	16.93	15.45	11.17	7.61	10.96	9.42	4.13	9.7	6.63	8.26	5.61	6.76	10.92	5.19	10.07	2.06	3.26
	640	2.80618	35.55	34.18	29.85	17.97	21.36	22.55	21.08	20.2	13.83	13.69	14.68	10.99	16.13	8.83	15.78	16.67	10.38	14.02	3.92	6.58
	1280	3.10721	37.76	38.98	44.68	39.34	45.53	39.89	27.09	33.74	25.01	23.39	25.86	26.15	20.06	16.58	19.85	24.17	26.98	13.42	10.11	9.99
	2560	3.40824	45.38	40.08	73.66	50.57	63	72.06	57.88	48.08	42.72	36.65	33.99	40.12	31.66	24.85	29.21	31.01	46.08	38.64	25.25	24.31
	5120	3.70927	43.31	42.38	87.22	81.16	72.66	72.19	74	73.62	87.41	80.21	59.26	67.94	42.21	56.34	42.15	42.89	60.98	61.07	37.43	43.35
	100000	5	100	100	100	100	100	100	100	100	100	100	100	100	100	100	100	100	100	100	100	100
			Serum ID 21		Serum ID 22		Serum ID 23		Serum ID 24		Serum ID 25		Serum ID 26		Serum ID 27		Serum ID 28		Serum ID 29		Serum ID 30
	Serum dilution	log10	Replicate 1	Replicate 2	Replicate 1	Replicate 2	Replicate 1	Replicate 2	Replicate 1	Replicate 2	Replicate 1	Replicate 2	Replicate 1	Replicate 2	Replicate 1	Replicate 2	Replicate 1	Replicate 2	Replicate 1	Replicate 2	Replicate 1	Replicate 2
	20	1.30103	0.87	1.46	97.9594	97.6847	96.855	91.8674	89.496	93.9399	93.1209	93.8256	90.8638	92.9166	91.9287	98.368	96.4757	97.4973	97.0008	89.9863	97.9571	94.0559
	40	1.60206	1.27	1.01	Negative samples were tested at the dose of 20-fold dilution
	80	1.90309	1.75	1.5
	160	2.20412	1.79	3.36
	320	2.50515	5.69	4.94
	640	2.80618	8.16	4.7
	1280	3.10721	10.3	9.12
	2560	3.40824	20.45	21.63
	5120	3.70927	31.36	45.33
	100000	5	100	100
	PRNT50
	Serum ID	Replicate 1	Replicate 2	Final report
	1	80	80	80
	2	80	160	80
	3	80	80	80
	4	160	320	160
	5	160	160	160
	6	160	320	160
	7	160	320	160
	8	320	320	320
	9	320	320	320
	10	640	640	640
	11	640	1280	640
	12	640	640	640
	13	800	800	800
	14	800	1600	800
	15	800	800	800
	16	1600	1600	1600
	17	1600	3200	1600
	18	1600	1600	1600
	19	1600	3200	1600
	20	1600	3200	1600
	21	3200	3200	3200
	22	<20	<20	<20
	23	<20	<20	<20
	24	<20	<20	<20
	25	<20	<20	<20
	26	<20	<20	<20
	27	<20	<20	<20
	28	<20	<20	<20
	29	<20	<20	<20
	30	<20	<20	<20

## Sheet: Figure 3c
Figure 3c
			Serum ID 1		Serum ID 6		Serum ID 12
	Serum dilution	log10	Replicate 1	Replicate 2	Replicate 1	Replicate 2	Replicate 1	Replicate 2
	20	1.30103	22.9	39.23	6.63	4.27	3.51	6.45
	40	1.60206	34.15	42.28	13.18	15.73	4.1	4.24
	80	1.90309	59.03	57.72	18.85	10.47	5.07	4.06
	160	2.20412	50.62	66.54	16.88	17.02	12.29	11.7
	320	2.50515	76.48	83.98	30.77	23.39	20.78	16.93
	640	2.80618	85	73.5	58.47	44.44	29.85	17.97
	1280	3.10721	95	106.1	60.14	78.5	44.68	39.34
	2560	3.40824	96.42	96.71	98.56	85.32	73.66	50.57
	5120	3.70927	87.35	125.12	97.36	104.39	87.22	81.16
	100000	5	100	100	100	100	100	100

## Sheet: Figure 3d
Figure 3d
	PRNT50	Nlu-PRNT		Correlation	Two-tailed Pearson correlation coefficients	0.838
	80	66			Two-tailed P value	<0.0001
	80	203
	80	124
	160	420
	160	640
	160	584
	160	691
	320	878
	320	1640
	640	1064
	640	3433
	640	1542
	800	1684
	800	2284
	800	2628
	1600	3449
	1600	5360
	1600	5984
	1600	3496
	1600	6662
	3200	7237

## Sheet: Figure 4a
Figure 4a			cell viability (% of DMSO control)
	Concentration	Log10	Vero			A549-ACE2
	10	1	76.45	73.87		108.13	101.98
	3.33333	0.522879	75.28	72.03		104.24	101.54
	1.11111	0.0457575	81.44	94.9		104.42	100.72
	0.37037	-0.431364	80.12	78.26		103.55	99.78
	0.123457	-0.908485	83.49	83.36		104.86	98.53
	0.0411523	-1.38561	86.94	111.97		103.61	100.16
	0.0137174	-1.86273	100.15	94.62		102.98	97.21
	0.00457247	-2.33985	112.84	115.44		106.06	100.03
	0.00152416	-2.81697	111.81	109.35		104.93	94.76
	DMSO	-4	100	100		100	100

[truncated: 7 more sheets: Figure 4b, Figure 4c, Figure 4d, Table 1, Table 2, Table 3, Table 4]
